# Supplementary material for: What Are the Determinants of the Sex/Gender Difference in Duration of Work Absence for Musculoskeletal Disorders? A Mixed-Studies Systematic Review
Source: Healthcare (Basel). 2025 Dec 10;13(24):3228. doi: 10.3390/healthcare13243228 (PMC12732891; doi:10.3390/healthcare13243228)
Supplement: Supplementary file 1 [file healthcare-13-03228-s001.zip]

Archive with 1 entries (1 files):
- healthcare-3912839-supplementary.pdf
